# Supplementary material for: Epidemiological impacts of nonpharmaceutical interventions are modulated by immunity exposure trade offs
Source: Commun Med (Lond). 2026 May 1;6:262. doi: 10.1038/s43856-026-01492-y (PMC13136377; doi:10.1038/s43856-026-01492-y)
Supplement: Supplementary file 3 — Code to generate figures [file 43856_2026_1492_MOESM3_ESM.txt]

library(deSolve)
library(ggplot2)
library(reshape2)
library(plotly)
library(dplyr)
library(tikzDevice)
library(pracma)
library(cowplot)
library(patchwork)
library(sparsevar)


endemic.equilibrium=function(beta,epsilon,delta,delta_vax,gammaP,gammaS,mu,nu,alpha){
  if (gammaS<gammaP){
    stop("gammaS is smaller than gammaP")
  }
  R0v=((beta/(gammaP+mu))*(mu/(mu+nu)))+(alpha*epsilon*(beta/(gammaS+mu))*(nu/(nu+mu))*(delta_vax/(mu+nu+delta_vax)))
  if (R0v<1){
    max.root=0
  } else {
    A=beta*epsilon*beta*((mu+delta+gammaS)/((delta+mu)*(mu+gammaS)))
    C=((mu+nu)*((mu+nu+delta_vax)/(mu+delta_vax)))*(1-R0v)
    
    B=beta+beta*(nu/(mu+delta_vax))+
      ((mu+nu)*epsilon*beta*((mu+delta+gammaS)/((delta+mu)*(mu+gammaS))))-
      (mu*(beta/(gammaP+mu))*epsilon*beta*((mu+delta+gammaS)/((delta+mu)*(mu+gammaS))))-
      (epsilon*alpha*(beta/(gammaS+mu))*(delta/(delta+mu))*(gammaP/(gammaP+mu))*beta)
    
    root1=(-B+sqrt(B^2-4*A*C))/(2*A)
    root2=(-B-sqrt(B^2-4*A*C))/(2*A)
    if (root1>0  & root2>0){
      stop("TWO POSITIVE ROOTS")
    }
    max.root=max(root1,root2)
  }
  Y=max.root
  IP=(beta*Y*mu)/((gammaP+mu)*(mu+nu+beta*Y))
  IS=(1/alpha)*(Y-IP)
  IT=IP+IS
  if (IT==0){
    IT=NA
  }
  return(IT)
}

compute.panel.epsilon.p=function(epsilon.0.vector,p.vector,beta.in,gammaP,gammaS,mu,nu,delta,delta_vax,alpha){
  n=length(p.vector)
  m=length(epsilon.0.vector)
  out.vals=matrix(data=NA,nrow=m,ncol=n)
  for (i in 1:m){
    epsilon.0.val=epsilon.0.vector[i]
    for (j in 1:n){
      p.val=p.vector[j]
      beta.eff=p.val*beta.in
      out.vals[i,j]=endemic.equilibrium(beta=beta.eff,epsilon=epsilon.0.val,
                     delta=delta,delta_vax=delta_vax,gammaP=gammaP,gammaS=gammaS,mu=mu,nu=nu,alpha=alpha)
    }
  }
  melt.out=melt(out.vals)
  melt.out$Var1=epsilon.0.vector[melt.out$Var1]
  melt.out$Var2=p.vector[melt.out$Var2]
  return(melt.out)
}

make.heatmap.eps=function(beta.in,nu,delta_vax){
  p.vector=seq(from=0.7,to=1,length.out=100)
  epsilon.0.vector=seq(from=0.3,to=1,length.out=100)
  mu=1/(50*52)
  delta=1/(0.25*52)
  gammaP=1
  gammaS=1
  alpha=1
  out=compute.panel.epsilon.p(epsilon.0.vector=epsilon.0.vector,p.vector=p.vector,
                                beta.in=beta.in,gammaP=gammaP,gammaS=gammaS,mu=mu,nu=nu,delta=delta,delta_vax=delta_vax,
                                alpha=alpha)
  
  p.tradeoff=c(1,0.95,0.9,0.85,0.8,0.75,0.7)
  eps.tradeoff.1=c(1,1,1,1,1,1,1)
  data.tradeoff.1=data.frame(xx=p.tradeoff,yy=eps.tradeoff.1)
  
  eps.tradeoff.2=(7/3)*p.tradeoff-(4/3)
  data.tradeoff.2=data.frame(xx=p.tradeoff,yy=eps.tradeoff.2)
  
  eps.tradeoff.3=(7/3)*(p.tradeoff^0.5)-(4/3)
  data.tradeoff.3=data.frame(xx=p.tradeoff,yy=eps.tradeoff.3)
  
  plot.out=ggplot()+geom_tile(data=out,aes(x=Var2,y=Var1,fill=value))+xlab("Rel. trans. with NPIs (p)")+
    ylab(expression(paste("rel. susc. (",epsilon,"[p])")))+scale_fill_binned(name=expression("I"["tot"]),
                                                                             low="khaki1",high="red",n.breaks=8)+
    theme(legend.key.size=unit(1.5,"line"))+
    geom_point(data=data.tradeoff.1,aes(x=xx,y=yy),shape=0,size=1.5)+
    geom_point(data=data.tradeoff.2,aes(x=xx,y=yy),shape=2,size=1.5)+
    geom_point(data=data.tradeoff.3,aes(x=xx,y=yy),shape=1,size=1.5)
  return(plot.out)
}

plot1=make.heatmap.eps(beta.in=2,nu=0,delta_vax=1/(0.25*52))
plot2=make.heatmap.eps(beta.in=5,nu=0,delta_vax=1/(0.25*52))
plot3=make.heatmap.eps(beta.in=8,nu=0,delta_vax=1/(0.25*52))
plot4=make.heatmap.eps(beta.in=2,nu=0.01,delta_vax=1/(0.25*52))
plot5=make.heatmap.eps(beta.in=5,nu=0.01,delta_vax=1/(0.25*52))
plot6=make.heatmap.eps(beta.in=8,nu=0.01,delta_vax=1/(0.25*52))
plot7=make.heatmap.eps(beta.in=2,nu=0.02,delta_vax=1/(0.25*52))
plot8=make.heatmap.eps(beta.in=5,nu=0.02,delta_vax=1/(0.25*52))
plot9=make.heatmap.eps(beta.in=8,nu=0.02,delta_vax=1/(0.25*52))

top.row.title=ggdraw()+draw_label("No vaccination",fontface="bold",size=16)

middle.row.title=ggdraw()+draw_label("Vaccination at rate 0.01 per week",fontface="bold",size=16)

bottom.row.title=ggdraw()+draw_label("Vaccination at rate 0.02 per week",fontface="bold",size=16)

top.row.subtitle1=ggdraw()+draw_label(expression(paste("low ",R[0]," (",beta==2,")")),size=16)
top.row.subtitle2=ggdraw()+draw_label(expression(paste("medium ",R[0]," (",beta==5,")")),size=16)
top.row.subtitle3=ggdraw()+draw_label(expression(paste("high ",R[0]," (",beta==8,")")),size=16)

top.subtitle=plot_grid(top.row.subtitle1,top.row.subtitle2,top.row.subtitle3,ncol=3)

top.plots=plot_grid(plot1,plot2,plot3,align="hv",nrow=1,
                    labels=c("A","B","C"),label_fontface="plain",label_size=22)

middle.plots=plot_grid(plot4,plot5,plot6,align="hv",nrow=1,
                       labels=c("D","E","F"),label_fontface="plain",label_size=22)

bottom.plots=plot_grid(plot7,plot8,plot9,align="hv",nrow=1,
                       labels=c("G","H","I"),label_fontface="plain",label_size=22)

all.plots=plot_grid(top.row.title,top.subtitle,top.plots,middle.row.title,middle.plots,bottom.row.title,bottom.plots,
                    rel_heights=c(0.15,0.15,1,0.15,1,0.15,1),nrow=7)

pdf("Figure2_Final.pdf",width=11,height=9)
print(all.plots)
dev.off()

broad.vaccine.fig=function(delta_vax){
  top.row.subtitle1=ggdraw()+draw_label(expression(paste("medium ",R[0]," (",beta==5,")")),size=16)
  top.row.subtitle2=ggdraw()+draw_label(expression(paste("high ",R[0]," (",beta==8,")")),size=16)
  top.subtitle=plot_grid(top.row.subtitle1,top.row.subtitle2,ncol=2)
  top.row.title=ggdraw()+draw_label("Vaccination at rate 0.01 per week",fontface="bold",size=16)
  bottom.row.title=ggdraw()+draw_label("Vaccination at rate 0.02 per week",fontface="bold",size=16)
  
  plot.broad.vaccine.1=make.heatmap.eps(beta.in=5,nu=0.01,delta_vax=delta_vax)
  plot.broad.vaccine.2=make.heatmap.eps(beta.in=8,nu=0.01,delta_vax=delta_vax)
  plot.broad.vaccine.3=make.heatmap.eps(beta.in=5,nu=0.02,delta_vax=delta_vax)
  plot.broad.vaccine.4=make.heatmap.eps(beta.in=8,nu=0.02,delta_vax=delta_vax)
  
  top.plots.broad.vaccine=plot_grid(plot.broad.vaccine.1,plot.broad.vaccine.2,align="hv",nrow=1,
                                    labels=c("A","B"),label_fontface="plain",label_size=22)
  
  bottom.plots.broad.vaccine=plot_grid(plot.broad.vaccine.3,plot.broad.vaccine.4,align="hv",nrow=1,
                                       labels=c("C","D"),label_fontface="plain",label_size=22)
  
  all.broad.vaccine.plots=plot_grid(top.row.title,top.subtitle,top.plots.broad.vaccine,
                                    bottom.row.title,bottom.plots.broad.vaccine,
                                    rel_heights=c(0.15,0.15,1,0.15,1),nrow=5)
  return(all.broad.vaccine.plots)
}

broad.vaccine.fig.one.year=broad.vaccine.fig(delta_vax=1/(1*52))
broad.vaccine.fig.two.years=broad.vaccine.fig(delta_vax=1/(2*52))

pdf("Figure3_Final.pdf",width=8,height=7)
print(broad.vaccine.fig.one.year)
dev.off()

pdf("FigureS1_Final.pdf",width=8,height=7)
print(broad.vaccine.fig.two.years)
dev.off()

generate.gamma.heatmaps=function(nu,beta.in,alpha,delta_vax){
  p.vector=seq(from=0.7,to=1,length.out=100)
  epsilon.0.vector=seq(from=0.3,to=1,length.out=100)
  mu=1/(50*52)
  delta=1/(0.25*52)
  gammaP=1
  
  gammaS=1/0.5
  out.1=compute.panel.epsilon.p(epsilon.0.vector=epsilon.0.vector,p.vector=p.vector,
                                beta.in=beta.in,gammaP=gammaP,gammaS=gammaS,mu=mu,nu=nu,delta=delta,delta_vax=delta_vax,
                                alpha=alpha)
  
  gammaS=1/0.6
  out.2=compute.panel.epsilon.p(epsilon.0.vector=epsilon.0.vector,p.vector=p.vector,
                                beta.in=beta.in,gammaP=gammaP,gammaS=gammaS,mu=mu,nu=nu,delta=delta,delta_vax=delta_vax,
                                alpha=alpha)
  
  gammaS=1/0.7
  out.3=compute.panel.epsilon.p(epsilon.0.vector=epsilon.0.vector,p.vector=p.vector,
                                beta.in=beta.in,gammaP=gammaP,gammaS=gammaS,mu=mu,nu=nu,delta=delta,delta_vax=delta_vax,
                                alpha=alpha)
  
  gammaS=1/0.8
  out.4=compute.panel.epsilon.p(epsilon.0.vector=epsilon.0.vector,p.vector=p.vector,
                                beta.in=beta.in,gammaP=gammaP,gammaS=gammaS,mu=mu,nu=nu,delta=delta,delta_vax=delta_vax,
                                alpha=alpha)
  
  gammaS=1/0.9
  out.5=compute.panel.epsilon.p(epsilon.0.vector=epsilon.0.vector,p.vector=p.vector,
                                beta.in=beta.in,gammaP=gammaP,gammaS=gammaS,mu=mu,nu=nu,delta=delta,delta_vax=delta_vax,
                                alpha=alpha)
  
  gammaS=1
  out.6=compute.panel.epsilon.p(epsilon.0.vector=epsilon.0.vector,p.vector=p.vector,
                                beta.in=beta.in,gammaP=gammaP,gammaS=gammaS,mu=mu,nu=nu,delta=delta,delta_vax=delta_vax,
                                alpha=alpha)
  
  
  gammaS.combined.beta.2=bind_rows("0.5 wks"=out.1,"0.6 wks"=out.2,"0.7 wks"=out.3,"0.8 wks"=out.4,"0.9 wks"=out.5,"1 wk"=out.6,.id="gammaS")
  
  p.tradeoff=c(1,0.95,0.9,0.85,0.8,0.75,0.7)
  eps.tradeoff.1=c(1,1,1,1,1,1,1)
  gammaS.tradeoff.1=c("1 wk","0.9 wks","0.8 wks","0.7 wks","0.6 wks","0.5 wks","0.5 wks")
  data.tradeoff.1=data.frame(xx=p.tradeoff,yy=eps.tradeoff.1,gammaS=gammaS.tradeoff.1)
  
  eps.tradeoff.2=(7/3)*p.tradeoff-(4/3)
  gammaS.tradeoff.2=c("1 wk","0.9 wks","0.8 wks","0.7 wks","0.6 wks","0.5 wks","0.5 wks")
  data.tradeoff.2=data.frame(xx=p.tradeoff,yy=eps.tradeoff.2,gammaS=gammaS.tradeoff.2)
  
  eps.tradeoff.3=(7/3)*(p.tradeoff^0.5)-(4/3)
  gammaS.tradeoff.3=c("1 wk","0.9 wks","0.8 wks","0.7 wks","0.6 wks","0.5 wks","0.5 wks")
  data.tradeoff.3=data.frame(xx=p.tradeoff,yy=eps.tradeoff.3,gammaS=gammaS.tradeoff.3)
  
  heatmap.gamma=ggplot()+geom_tile(data=gammaS.combined.beta.2,
                                   aes(x=Var2,y=Var1,fill=value))+
    geom_point(data=data.tradeoff.1,aes(x=xx,y=yy),shape=0,size=1.5)+
    geom_point(data=data.tradeoff.2,aes(x=xx,y=yy),shape=2,size=1.5)+
    geom_point(data=data.tradeoff.3,aes(x=xx,y=yy),shape=1,size=1.5)+
    xlab("Relative transmission with NPIs (p)")+
    ylab(expression(paste(epsilon,"[p]")))+
    scale_fill_binned(name=expression("I"["tot"]),
                      low="khaki1",high="red",n.breaks=8)+
    facet_wrap(~gammaS,nrow=1,labeller=label_bquote(1/gamma[S]==.(gammaS)))+
    theme(panel.spacing=unit(1,"lines"))
  return(heatmap.gamma)
  
}

generate.fig.gamma=function(nu,delta_vax){
  if ((nu==0) | (delta_vax==1/(0.25*52))){
    plot.2=generate.gamma.heatmaps(nu=nu,beta.in=2,alpha=1,delta_vax=delta_vax)
  }
  plot.5=generate.gamma.heatmaps(nu=nu,beta.in=5,alpha=1,delta_vax=delta_vax)
  plot.8=generate.gamma.heatmaps(nu=nu,beta.in=8,alpha=1,delta_vax=delta_vax)
  if (nu==0){
    title.1=expression(paste("Low ",R[0]," (",beta==2," per week), no vaccination"))
    title.2=expression(paste("Medium ",R[0]," (",beta==5," per week), no vaccination"))
    title.3=expression(paste("High ",R[0]," (",beta==8," per week), no vaccination"))
  } else {
    title.1=expression(paste("Low ",R[0]," (",beta==2," per week)"))
    title.2=expression(paste("Medium ",R[0]," (",beta==5," per week)"))
    title.3=expression(paste("High ",R[0]," (",beta==8," per week)"))
  }
  if ((nu==0) | (delta_vax==1/(0.25*52))){
    gamma.plots=plot_grid(plot.2+ggtitle(title.1),
                          plot.5+ggtitle(title.2),
                          plot.8+ggtitle(title.3),
                          labels=c("A","B","C"),label_fontface="plain",label_size=22, 
                          align="hv",nrow=3)
  } else {
    gamma.plots=plot_grid(plot.5+ggtitle(title.2),
                          plot.8+ggtitle(title.3),
                          labels=c("A","B"),label_fontface="plain",label_size=22, 
                          align="hv",nrow=2)
  }
  return(gamma.plots)
}

gamma.plots.no.vaccination=generate.fig.gamma(nu=0,delta_vax=1/(0.25*52))
gamma.plots.vaccination.01=generate.fig.gamma(nu=0.01,delta_vax=1/(0.25*52))
gamma.plots.vaccination.02=generate.fig.gamma(nu=0.02,delta_vax=1/(0.25*52))

gamma.plots.vaccination.01.b=generate.fig.gamma(nu=0.01,delta_vax=1/(1*52))
gamma.plots.vaccination.02.b=generate.fig.gamma(nu=0.02,delta_vax=1/(1*52))

gamma.plots.vaccination.01.c=generate.fig.gamma(nu=0.01,delta_vax=1/(2*52))
gamma.plots.vaccination.02.c=generate.fig.gamma(nu=0.02,delta_vax=1/(2*52))

pdf("FigureS2_Final.pdf",width=10,height=7.5)
print(gamma.plots.vaccination.01)
dev.off()

pdf("FigureS3_Final.pdf",width=10,height=7.5)
print(gamma.plots.vaccination.02)
dev.off()

pdf("FigureS4_Final.pdf",width=10,height=5)
print(gamma.plots.vaccination.01.b)
dev.off()

pdf("FigureS5_Final.pdf",width=10,height=5)
print(gamma.plots.vaccination.02.b)
dev.off()

pdf("FigureS7_Final.pdf",width=10,height=5)
print(gamma.plots.vaccination.01.c)
dev.off()

pdf("FigureS8_Final.pdf",width=10,height=5)
print(gamma.plots.vaccination.02.c)
dev.off()


generate.alpha.gamma.heatmaps=function(nu,beta.in,delta_vax){
  p.vector=seq(from=0.7,to=1,length.out=100)
  epsilon.0.vector=seq(from=0.3,to=1,length.out=100)
  mu=1/(50*52)
  delta=1/(0.25*52)
  gammaP=1
  
  alpha=1
  gammaS=1/0.5
  out.11=compute.panel.epsilon.p(epsilon.0.vector=epsilon.0.vector,p.vector=p.vector,
                                beta.in=beta.in,gammaP=gammaP,gammaS=gammaS,mu=mu,nu=nu,delta=delta,delta_vax=delta_vax,
                                alpha=alpha)
  
  gammaS=1/0.6
  out.12=compute.panel.epsilon.p(epsilon.0.vector=epsilon.0.vector,p.vector=p.vector,
                                beta.in=beta.in,gammaP=gammaP,gammaS=gammaS,mu=mu,nu=nu,delta=delta,delta_vax=delta_vax,
                                alpha=alpha)
  
  gammaS=1/0.7
  out.13=compute.panel.epsilon.p(epsilon.0.vector=epsilon.0.vector,p.vector=p.vector,
                                beta.in=beta.in,gammaP=gammaP,gammaS=gammaS,mu=mu,nu=nu,delta=delta,delta_vax=delta_vax,
                                alpha=alpha)
  
  gammaS=1/0.8
  out.14=compute.panel.epsilon.p(epsilon.0.vector=epsilon.0.vector,p.vector=p.vector,
                                beta.in=beta.in,gammaP=gammaP,gammaS=gammaS,mu=mu,nu=nu,delta=delta,delta_vax=delta_vax,
                                alpha=alpha)
  
  gammaS=1/0.9
  out.15=compute.panel.epsilon.p(epsilon.0.vector=epsilon.0.vector,p.vector=p.vector,
                                beta.in=beta.in,gammaP=gammaP,gammaS=gammaS,mu=mu,nu=nu,delta=delta,delta_vax=delta_vax,
                                alpha=alpha)
  
  gammaS=1
  out.16=compute.panel.epsilon.p(epsilon.0.vector=epsilon.0.vector,p.vector=p.vector,
                                beta.in=beta.in,gammaP=gammaP,gammaS=gammaS,mu=mu,nu=nu,delta=delta,delta_vax=delta_vax,
                                alpha=alpha)
  
  
  gammaS.combined.beta.1=bind_rows("0.5 wks"=out.11,"0.6 wks"=out.12,"0.7 wks"=out.13,"0.8 wks"=out.14,"0.9 wks"=out.15,"1 wk"=out.16,.id="gammaS")
  
  alpha=0.9
  gammaS=1/0.5
  out.21=compute.panel.epsilon.p(epsilon.0.vector=epsilon.0.vector,p.vector=p.vector,
                                 beta.in=beta.in,gammaP=gammaP,gammaS=gammaS,mu=mu,nu=nu,delta=delta,delta_vax=delta_vax,
                                 alpha=alpha)
  
  gammaS=1/0.6
  out.22=compute.panel.epsilon.p(epsilon.0.vector=epsilon.0.vector,p.vector=p.vector,
                                 beta.in=beta.in,gammaP=gammaP,gammaS=gammaS,mu=mu,nu=nu,delta=delta,delta_vax=delta_vax,
                                 alpha=alpha)
  
  gammaS=1/0.7
  out.23=compute.panel.epsilon.p(epsilon.0.vector=epsilon.0.vector,p.vector=p.vector,
                                 beta.in=beta.in,gammaP=gammaP,gammaS=gammaS,mu=mu,nu=nu,delta=delta,delta_vax=delta_vax,
                                 alpha=alpha)
  
  gammaS=1/0.8
  out.24=compute.panel.epsilon.p(epsilon.0.vector=epsilon.0.vector,p.vector=p.vector,
                                 beta.in=beta.in,gammaP=gammaP,gammaS=gammaS,mu=mu,nu=nu,delta=delta,delta_vax=delta_vax,
                                 alpha=alpha)
  
  gammaS=1/0.9
  out.25=compute.panel.epsilon.p(epsilon.0.vector=epsilon.0.vector,p.vector=p.vector,
                                 beta.in=beta.in,gammaP=gammaP,gammaS=gammaS,mu=mu,nu=nu,delta=delta,delta_vax=delta_vax,
                                 alpha=alpha)
  
  gammaS=1
  out.26=compute.panel.epsilon.p(epsilon.0.vector=epsilon.0.vector,p.vector=p.vector,
                                 beta.in=beta.in,gammaP=gammaP,gammaS=gammaS,mu=mu,nu=nu,delta=delta,delta_vax=delta_vax,
                                 alpha=alpha)
  
  
  gammaS.combined.beta.2=bind_rows("0.5 wks"=out.21,"0.6 wks"=out.22,"0.7 wks"=out.23,"0.8 wks"=out.24,"0.9 wks"=out.25,"1 wk"=out.26,.id="gammaS")
  
  
  alpha=0.8
  gammaS=1/0.5
  out.31=compute.panel.epsilon.p(epsilon.0.vector=epsilon.0.vector,p.vector=p.vector,
                                 beta.in=beta.in,gammaP=gammaP,gammaS=gammaS,mu=mu,nu=nu,delta=delta,delta_vax=delta_vax,
                                 alpha=alpha)
  
  gammaS=1/0.6
  out.32=compute.panel.epsilon.p(epsilon.0.vector=epsilon.0.vector,p.vector=p.vector,
                                 beta.in=beta.in,gammaP=gammaP,gammaS=gammaS,mu=mu,nu=nu,delta=delta,delta_vax=delta_vax,
                                 alpha=alpha)
  
  gammaS=1/0.7
  out.33=compute.panel.epsilon.p(epsilon.0.vector=epsilon.0.vector,p.vector=p.vector,
                                 beta.in=beta.in,gammaP=gammaP,gammaS=gammaS,mu=mu,nu=nu,delta=delta,delta_vax=delta_vax,
                                 alpha=alpha)
  
  gammaS=1/0.8
  out.34=compute.panel.epsilon.p(epsilon.0.vector=epsilon.0.vector,p.vector=p.vector,
                                 beta.in=beta.in,gammaP=gammaP,gammaS=gammaS,mu=mu,nu=nu,delta=delta,delta_vax=delta_vax,
                                 alpha=alpha)
  
  gammaS=1/0.9
  out.35=compute.panel.epsilon.p(epsilon.0.vector=epsilon.0.vector,p.vector=p.vector,
                                 beta.in=beta.in,gammaP=gammaP,gammaS=gammaS,mu=mu,nu=nu,delta=delta,delta_vax=delta_vax,
                                 alpha=alpha)
  
  gammaS=1
  out.36=compute.panel.epsilon.p(epsilon.0.vector=epsilon.0.vector,p.vector=p.vector,
                                 beta.in=beta.in,gammaP=gammaP,gammaS=gammaS,mu=mu,nu=nu,delta=delta,delta_vax=delta_vax,
                                 alpha=alpha)
  
  
  gammaS.combined.beta.3=bind_rows("0.5 wks"=out.31,"0.6 wks"=out.32,"0.7 wks"=out.33,"0.8 wks"=out.34,"0.9 wks"=out.35,"1 wk"=out.36,.id="gammaS")
  
  alpha=0.7
  gammaS=1/0.5
  out.41=compute.panel.epsilon.p(epsilon.0.vector=epsilon.0.vector,p.vector=p.vector,
                                 beta.in=beta.in,gammaP=gammaP,gammaS=gammaS,mu=mu,nu=nu,delta=delta,delta_vax=delta_vax,
                                 alpha=alpha)
  
  gammaS=1/0.6
  out.42=compute.panel.epsilon.p(epsilon.0.vector=epsilon.0.vector,p.vector=p.vector,
                                 beta.in=beta.in,gammaP=gammaP,gammaS=gammaS,mu=mu,nu=nu,delta=delta,delta_vax=delta_vax,
                                 alpha=alpha)
  
  gammaS=1/0.7
  out.43=compute.panel.epsilon.p(epsilon.0.vector=epsilon.0.vector,p.vector=p.vector,
                                 beta.in=beta.in,gammaP=gammaP,gammaS=gammaS,mu=mu,nu=nu,delta=delta,delta_vax=delta_vax,
                                 alpha=alpha)
  
  gammaS=1/0.8
  out.44=compute.panel.epsilon.p(epsilon.0.vector=epsilon.0.vector,p.vector=p.vector,
                                 beta.in=beta.in,gammaP=gammaP,gammaS=gammaS,mu=mu,nu=nu,delta=delta,delta_vax=delta_vax,
                                 alpha=alpha)
  
  gammaS=1/0.9
  out.45=compute.panel.epsilon.p(epsilon.0.vector=epsilon.0.vector,p.vector=p.vector,
                                 beta.in=beta.in,gammaP=gammaP,gammaS=gammaS,mu=mu,nu=nu,delta=delta,delta_vax=delta_vax,
                                 alpha=alpha)
  
  gammaS=1
  out.46=compute.panel.epsilon.p(epsilon.0.vector=epsilon.0.vector,p.vector=p.vector,
                                 beta.in=beta.in,gammaP=gammaP,gammaS=gammaS,mu=mu,nu=nu,delta=delta,delta_vax=delta_vax,
                                 alpha=alpha)
  
  
  gammaS.combined.beta.4=bind_rows("0.5 wks"=out.41,"0.6 wks"=out.42,"0.7 wks"=out.43,"0.8 wks"=out.44,"0.9 wks"=out.45,"1 wk"=out.46,.id="gammaS")
  
  
  alpha=0.6
  gammaS=1/0.5
  out.51=compute.panel.epsilon.p(epsilon.0.vector=epsilon.0.vector,p.vector=p.vector,
                                 beta.in=beta.in,gammaP=gammaP,gammaS=gammaS,mu=mu,nu=nu,delta=delta,delta_vax=delta_vax,
                                 alpha=alpha)
  
  gammaS=1/0.6
  out.52=compute.panel.epsilon.p(epsilon.0.vector=epsilon.0.vector,p.vector=p.vector,
                                 beta.in=beta.in,gammaP=gammaP,gammaS=gammaS,mu=mu,nu=nu,delta=delta,delta_vax=delta_vax,
                                 alpha=alpha)
  
  gammaS=1/0.7
  out.53=compute.panel.epsilon.p(epsilon.0.vector=epsilon.0.vector,p.vector=p.vector,
                                 beta.in=beta.in,gammaP=gammaP,gammaS=gammaS,mu=mu,nu=nu,delta=delta,delta_vax=delta_vax,
                                 alpha=alpha)
  
  gammaS=1/0.8
  out.54=compute.panel.epsilon.p(epsilon.0.vector=epsilon.0.vector,p.vector=p.vector,
                                 beta.in=beta.in,gammaP=gammaP,gammaS=gammaS,mu=mu,nu=nu,delta=delta,delta_vax=delta_vax,
                                 alpha=alpha)
  
  gammaS=1/0.9
  out.55=compute.panel.epsilon.p(epsilon.0.vector=epsilon.0.vector,p.vector=p.vector,
                                 beta.in=beta.in,gammaP=gammaP,gammaS=gammaS,mu=mu,nu=nu,delta=delta,delta_vax=delta_vax,
                                 alpha=alpha)
  
  gammaS=1
  out.56=compute.panel.epsilon.p(epsilon.0.vector=epsilon.0.vector,p.vector=p.vector,
                                 beta.in=beta.in,gammaP=gammaP,gammaS=gammaS,mu=mu,nu=nu,delta=delta,delta_vax=delta_vax,
                                 alpha=alpha)
  
  
  gammaS.combined.beta.5=bind_rows("0.5 wks"=out.51,"0.6 wks"=out.52,"0.7 wks"=out.53,"0.8 wks"=out.54,"0.9 wks"=out.55,"1 wk"=out.56,.id="gammaS")
  
 
  all.combined.beta=bind_rows("0.6"=gammaS.combined.beta.5,
                              "0.7"=gammaS.combined.beta.4,
                              "0.8"=gammaS.combined.beta.3,
                              "0.9"=gammaS.combined.beta.2,
                              "1"=gammaS.combined.beta.1,.id="alpha.val")
  
  all.combined.beta$alpha.val=factor(all.combined.beta$alpha.val,levels=c("1","0.9","0.8","0.7","0.6"))
  
  p.tradeoff=c(1,0.95,0.9,0.85,0.8,0.75,0.7)
  eps.tradeoff.1=c(1,1,1,1,1,1,1)
  gammaS.tradeoff.1=c("1 wk","0.9 wks","0.8 wks","0.7 wks","0.6 wks","0.5 wks","0.5 wks")
  alpha.tradeoff.1=c("1","0.9","0.8","0.7","0.6","0.6","0.6")
  data.tradeoff.1=data.frame(xx=p.tradeoff,yy=eps.tradeoff.1,
                             gammaS=gammaS.tradeoff.1,alpha.val=alpha.tradeoff.1)
  data.tradeoff.1$alpha.val=factor(data.tradeoff.1$alpha.val,levels=c("1","0.9","0.8","0.7","0.6"))
  
  eps.tradeoff.2=(7/3)*p.tradeoff-(4/3)
  gammaS.tradeoff.2=c("1 wk","0.9 wks","0.8 wks","0.7 wks","0.6 wks","0.5 wks","0.5 wks")
  alpha.tradeoff.2=c("1","0.9","0.8","0.7","0.6","0.6","0.6")
  data.tradeoff.2=data.frame(xx=p.tradeoff,yy=eps.tradeoff.2,
                             gammaS=gammaS.tradeoff.2,alpha.val=alpha.tradeoff.2)
  data.tradeoff.2$alpha.val=factor(data.tradeoff.2$alpha.val,levels=c("1","0.9","0.8","0.7","0.6"))
  
  eps.tradeoff.3=(7/3)*(p.tradeoff^0.5)-(4/3)
  gammaS.tradeoff.3=c("1 wk","0.9 wks","0.8 wks","0.7 wks","0.6 wks","0.5 wks","0.5 wks")
  alpha.tradeoff.3=c("1","0.9","0.8","0.7","0.6","0.6","0.6")
  data.tradeoff.3=data.frame(xx=p.tradeoff,yy=eps.tradeoff.3,
                             gammaS=gammaS.tradeoff.3,alpha.val=alpha.tradeoff.3)
  data.tradeoff.3$alpha.val=factor(data.tradeoff.3$alpha.val,levels=c("1","0.9","0.8","0.7","0.6"))
  
  
  heatmap.alpha.gamma=ggplot(data=all.combined.beta)+geom_tile(aes(x=Var2,y=Var1,fill=value))+
    geom_point(data=data.tradeoff.1,aes(x=xx,y=yy),shape=0,size=1.5)+
    geom_point(data=data.tradeoff.2,aes(x=xx,y=yy),shape=2,size=1.5)+
    geom_point(data=data.tradeoff.3,aes(x=xx,y=yy),shape=1,size=1.5)+
    xlab("Relative transmission with NPIs (p)")+
    ylab(expression(paste("Rel. susc. to secondary infection (",epsilon,"[p])")))+
    scale_fill_binned(name=expression("I"["tot"]),
                      low="khaki1",high="red",n.breaks=8)+
    facet_grid(alpha.val~gammaS,labeller=label_bquote(rows=alpha==.(1-0.1*(as.numeric(alpha.val)-1)),cols=1/gamma[S]==.(gammaS)))+
    theme(panel.spacing=unit(0.75,"lines"))
  return(heatmap.alpha.gamma)
}

plot.alpha.gamma.fig=function(nu1,nu2,delta_vax,s.labelling){
  plot.alpha.gamma.beta.8=generate.alpha.gamma.heatmaps(nu=nu1,beta.in=8,delta_vax=delta_vax)
  empt.plot=ggdraw()
  if (nu1==0){
    title.1=expression(paste("High ",R[0]," (",beta==8," per week), no vaccination"))
  } else if (nu1==0.01){
    title.1=expression(paste("High ",R[0]," (",beta==8," per week), vaccination at rate 0.01 per week"))
  }
  if (nu2==0){
    title.2=expression(paste("High ",R[0]," (",beta==8," per week), no vaccination"))
  } else if (nu2==0.01){
    title.2=expression(paste("High ",R[0]," (",beta==8," per week), vaccination at rate 0.01 per week"))
  } else if (nu2==0.02){
    title.2=expression(paste("High ",R[0]," (",beta==8," per week), vaccination at rate 0.02 per week"))
  }
  if (s.labelling==1){
    label.1="D"
    label.2="E"
  } else {
    label.1="A"
    label.2="B"
  }
  alpha.plot.1=plot_grid(empt.plot,plot.alpha.gamma.beta.8+
                         ggtitle(title.1),empt.plot,
                       labels=c("",label.1,""),label_fontface="plain",label_size=22,nrow=1,rel_widths=c(0.05,1,0.05))
  
  plot.alpha.gamma.beta.8.2=generate.alpha.gamma.heatmaps(nu=nu2,beta.in=8,delta_vax=delta_vax)
  
  alpha.plot.2=plot_grid(empt.plot,plot.alpha.gamma.beta.8.2+
                                 ggtitle(title.2),
                               empt.plot,labels=c("",label.2,""),label_fontface="plain",label_size=22,
                               nrow=1,rel_widths=c(0.05,1,0.05))
  plot.list=list(alpha.plot.1,alpha.plot.2)
  return(plot.list)
}

plots.alpha.main=plot.alpha.gamma.fig(nu1=0,nu2=0.02,delta_vax=1/(0.25*52),s.labelling=1)

plot.combined.gamma.alpha=plot_grid(gamma.plots.no.vaccination,
                                    plots.alpha.main[[1]],plots.alpha.main[[2]],nrow=3,rel_heights=c(1,0.75,0.75))

pdf("Figure4_Final.pdf",width=11,height=16)
print(plot.combined.gamma.alpha)
dev.off()

plots.alpha.one.year=plot.alpha.gamma.fig(nu1=0.01,nu2=0.02,delta_vax=1/(1*52),s.labelling=0)
plot.combined.gamma.alpha.one.year=plot_grid(plots.alpha.one.year[[1]],plots.alpha.one.year[[2]],
                                    nrow=2)

pdf("FigureS6_Final.pdf",width=10,height=12)
print(plot.combined.gamma.alpha.one.year)
dev.off()

plots.alpha.two.years=plot.alpha.gamma.fig(nu1=0.01,nu2=0.02,delta_vax=1/(2*52),s.labelling=0)
plot.combined.gamma.alpha.two.years=plot_grid(plots.alpha.two.years[[1]],plots.alpha.two.years[[2]],
                                             nrow=2)

pdf("FigureS9_Final.pdf",width=10,height=12)
print(plot.combined.gamma.alpha.two.years)
dev.off()


compute.row.panels=function(nu){
  p.tradeoff=seq(from=1,to=0.7,length.out=301)
  eps.tradeoff.1=rep(1,length(p.tradeoff))
  data.tradeoff.1=data.frame(xx=p.tradeoff,yy=eps.tradeoff.1)
  
  eps.tradeoff.2=(7/3)*p.tradeoff-(4/3)
  data.tradeoff.2=data.frame(xx=p.tradeoff,yy=eps.tradeoff.2)
  
  eps.tradeoff.3=(7/3)*(p.tradeoff^0.5)-(4/3)
  data.tradeoff.3=data.frame(xx=p.tradeoff,yy=eps.tradeoff.3)
  
  gammaS.tradeoff.inv=2*p.tradeoff-1
  gammaS.tradeoff.inv[p.tradeoff<0.75]=2*0.75-1
  
  gammaS.tradeoff=1/gammaS.tradeoff.inv
  
  alpha.tradeoff=2*p.tradeoff-1
  alpha.tradeoff[p.tradeoff<0.8]=2*0.8-1
  
  mu=1/(50*52)
  delta=1/(0.25*52)
  delta_vax=1/(0.25*52)
  gammaP=1
  beta=8
  out.val.1.eps.only=rep(NA,length(p.tradeoff))
  out.val.2.eps.only=rep(NA,length(p.tradeoff))
  out.val.3.eps.only=rep(NA,length(p.tradeoff))
  out.val.1.eps.gamma=rep(NA,length(p.tradeoff))
  out.val.2.eps.gamma=rep(NA,length(p.tradeoff))
  out.val.3.eps.gamma=rep(NA,length(p.tradeoff))
  out.val.1.eps.gamma.alpha=rep(NA,length(p.tradeoff))
  out.val.2.eps.gamma.alpha=rep(NA,length(p.tradeoff))
  out.val.3.eps.gamma.alpha=rep(NA,length(p.tradeoff))
  for (j in 1:length(p.tradeoff)){
    beta.eff=p.tradeoff[j]*beta
    out.val.1.eps.only[j]=endemic.equilibrium(beta=beta.eff,epsilon=eps.tradeoff.1[j],
                                              delta=delta,delta_vax=delta_vax,gammaP=gammaP,gammaS=gammaP,mu=mu,nu=nu,alpha=1)
    out.val.2.eps.only[j]=endemic.equilibrium(beta=beta.eff,epsilon=eps.tradeoff.2[j],
                                              delta=delta,delta_vax=delta_vax,gammaP=gammaP,gammaS=gammaP,mu=mu,nu=nu,alpha=1)
    out.val.3.eps.only[j]=endemic.equilibrium(beta=beta.eff,epsilon=eps.tradeoff.3[j],
                                              delta=delta,delta_vax=delta_vax,gammaP=gammaP,gammaS=gammaP,mu=mu,nu=nu,alpha=1)
    
    out.val.1.eps.gamma[j]=endemic.equilibrium(beta=beta.eff,epsilon=eps.tradeoff.1[j],
                                               delta=delta,delta_vax=delta_vax,gammaP=gammaP,gammaS=gammaS.tradeoff[j],
                                               mu=mu,nu=nu,alpha=1)
    out.val.2.eps.gamma[j]=endemic.equilibrium(beta=beta.eff,epsilon=eps.tradeoff.2[j],
                                               delta=delta,delta_vax=delta_vax,gammaP=gammaP,gammaS=gammaS.tradeoff[j],
                                               mu=mu,nu=nu,alpha=1)
    out.val.3.eps.gamma[j]=endemic.equilibrium(beta=beta.eff,epsilon=eps.tradeoff.3[j],
                                               delta=delta,delta_vax=delta_vax,gammaP=gammaP,gammaS=gammaS.tradeoff[j],
                                               mu=mu,nu=nu,alpha=1)
    
    out.val.1.eps.gamma.alpha[j]=endemic.equilibrium(beta=beta.eff,epsilon=eps.tradeoff.1[j],
                                                     delta=delta,delta_vax=delta_vax,gammaP=gammaP,gammaS=gammaS.tradeoff[j],
                                                     mu=mu,nu=nu,alpha=alpha.tradeoff[j])
    out.val.2.eps.gamma.alpha[j]=endemic.equilibrium(beta=beta.eff,epsilon=eps.tradeoff.2[j],
                                                     delta=delta,delta_vax=delta_vax,gammaP=gammaP,gammaS=gammaS.tradeoff[j],
                                                     mu=mu,nu=nu,alpha=alpha.tradeoff[j])
    out.val.3.eps.gamma.alpha[j]=endemic.equilibrium(beta=beta.eff,epsilon=eps.tradeoff.3[j],
                                                     delta=delta,delta_vax=delta_vax,gammaP=gammaP,gammaS=gammaS.tradeoff[j],
                                                     mu=mu,nu=nu,alpha=alpha.tradeoff[j])
  }
  
  data.eps.only=data.frame(out.val=c(out.val.1.eps.only,out.val.2.eps.only,out.val.3.eps.only),
                           p.val=c(p.tradeoff,p.tradeoff,p.tradeoff),
                           tradeoff=c(rep("none\n(square)",length(p.tradeoff)),
                                      rep("strong\n(triangle)",length(p.tradeoff)),
                                      rep("moderate\n(circle)",length(p.tradeoff))))
  
  data.eps.gamma=data.frame(out.val=c(out.val.1.eps.gamma,out.val.2.eps.gamma,out.val.3.eps.gamma),
                            p.val=c(p.tradeoff,p.tradeoff,p.tradeoff),
                            tradeoff=c(rep("none\n(square)",length(p.tradeoff)),
                                       rep("strong\n(triangle)",length(p.tradeoff)),
                                       rep("moderate\n(circle)",length(p.tradeoff))))
  
  data.eps.gamma.alpha=data.frame(out.val=c(out.val.1.eps.gamma.alpha,out.val.2.eps.gamma.alpha,out.val.3.eps.gamma.alpha),
                                  p.val=c(p.tradeoff,p.tradeoff,p.tradeoff),
                                  tradeoff=c(rep("none\n(square)",length(p.tradeoff)),
                                             rep("strong\n(triangle)",length(p.tradeoff)),
                                             rep("moderate\n(circle)",length(p.tradeoff))))
  
  data.all=bind_rows('epsilon*" only varies"'=data.eps.only,'epsilon*","*gamma[S]*" vary"'=data.eps.gamma,
                     'epsilon*","*gamma[S]*","*alpha*" vary"'=data.eps.gamma.alpha,.id="group")
  
  data.all$out.val[is.na(data.all$out.val)]=0
  return(data.all)
}

data.all.no.vax=compute.row.panels(nu=0)

data.all.vax.point2=compute.row.panels(nu=0.02)

data.all=bind_rows('nu*"=0"'=data.all.no.vax,'nu*"=0.02"'=data.all.vax.point2,.id="vaccination")
data.all$vaccination=factor(data.all$vaccination)
data.all$vaccination=relevel(data.all$vaccination,'nu*"=0"')

data.all$tradeoff=relevel(data.all$tradeoff,"strong\n(triangle)")

plot.bottom=ggplot(data=data.all)+geom_line(aes(x=p.val,y=out.val,colour=tradeoff,linetype=tradeoff))+
  facet_grid(vaccination~group,labeller=label_parsed)+theme_bw((size=14))+xlab("Relative transmission with NPIs (p)")+
  ylab("Fraction infected at equilibrium")+scale_colour_discrete(name="strength of\ndose-dep.\nrelative\nsusc.")+
  scale_linetype_discrete(name="strength of\ndose-dep.\nrelative\nsusc.")

p.tradeoff=seq(from=1,to=0.7,length.out=301)
eps.tradeoff.1=rep(1,length(p.tradeoff))
data.tradeoff.1=data.frame(xx=p.tradeoff,yy=eps.tradeoff.1)

eps.tradeoff.2=(7/3)*p.tradeoff-(4/3)
data.tradeoff.2=data.frame(xx=p.tradeoff,yy=eps.tradeoff.2)

eps.tradeoff.3=(7/3)*(p.tradeoff^0.5)-(4/3)
data.tradeoff.3=data.frame(xx=p.tradeoff,yy=eps.tradeoff.3)

gammaS.tradeoff.inv=2*p.tradeoff-1
gammaS.tradeoff.inv[p.tradeoff<0.75]=2*0.75-1

alpha.tradeoff=2*p.tradeoff-1
alpha.tradeoff[p.tradeoff<0.8]=2*0.8-1

data.eps.values=data.frame(eps=c(eps.tradeoff.1,eps.tradeoff.2,eps.tradeoff.3),
                           p.val=c(p.tradeoff,p.tradeoff,p.tradeoff),
                           tradeoff=c(rep("none",length(p.tradeoff)),
                                      rep("strong",length(p.tradeoff)),
                                      rep("moderate",length(p.tradeoff))))

data.eps.values$tradeoff=relevel(data.eps.values$tradeoff,"strong")

data.gamma.values=data.frame(gamma=gammaS.tradeoff.inv,p.val=p.tradeoff)

data.alpha.values=data.frame(alpha=alpha.tradeoff,p.val=p.tradeoff)

plot.eps=ggplot(data.eps.values)+geom_line(aes(x=p.val,y=eps,colour=tradeoff,linetype=tradeoff))+
  theme(legend.position="none")+xlab("p")+ylab(expression(epsilon))

plot.gamma=ggplot(data.gamma.values)+geom_line(aes(x=p.val,y=gamma))+xlab("p")+ylab(expression(1/gamma[S]))

plot.alpha=ggplot(data.alpha.values)+geom_line(aes(x=p.val,y=alpha))+xlab("p")+ylab(expression(alpha))

empt=ggdraw()

top.row=plot_grid(plot.eps,plot.gamma,plot.alpha,empt,labels=c("A","B","C",""),nrow=1,
                  label_fontface="plain",label_size=20,rel_widths=c(1,1,1,0.5))

figure5=plot_grid(top.row,plot.bottom,nrow=2,rel_heights=c(1,2),labels=c("","D"),label_fontface="plain",label_size=20)

pdf("Figure5_Final.pdf",width=9,height=6)
print(figure5)
dev.off()
